# Supplementary material for: Investigation on application of filling mining technology pass through abandoned roadway of reclaimed working face
Source: PLoS One. 2023 Sep 29;18(9):e0291519. doi: 10.1371/journal.pone.0291519 (PMC10540952; doi:10.1371/journal.pone.0291519)
Supplement: S1 File — (XLSX) [file pone.0291519.s001.xlsx]

## Sheet: Table 1
No.	Fly ash	Lime	compound activator B	Fluidity	Expansion	Compressive strength /MPa
	/%	/%	/%	/mm	rate/%	7d	28d	90d
a	75	20	5	225	0.45	0.65	2.79	5.54
b	80	15	5	238	1.8	0.73	3.32	6.47
c	85	10	5	245	1.1	0.5	2.25	4.52
